# Supplementary material for: Association of patient experience and the quality of hospital care
Source: Int J Qual Health Care. 2023 Jul 3;35(3):mzad047. doi: 10.1093/intqhc/mzad047 (PMC10321378; doi:10.1093/intqhc/mzad047)
Supplement: mzad047_Supp [file mzad047_supp.zip]

Archive with 2 entries (2 files):
- suppl_data/Modified STROBE - Association of Patient Experience and the Quality of Hospital Care..docx
- suppl_data/Supplementary File 1.docx
